# Supplementary material for: Comprehensive Analysis of the Naturally Processed Peptide Repertoire: Differences between HLA-A and B in the Immunopeptidome
Source: PLoS One. 2015 Sep 16;10(9):e0136417. doi: 10.1371/journal.pone.0136417 (PMC4574158; doi:10.1371/journal.pone.0136417)
Supplement: S3 Table — Peptides derived of 635 unique human genes were found solely in infected cells. For each of the genes, the HGNC Approved name and ID are listed, as well as their chromosomal location (HGNC Database, HUGO Gene Nomenclature Committee (HGNC), EMBL Outstation—Hinxton, European Bioinformatics Institute, Wellcome Trust Genome Campus, Hinxton, Cambridgeshire, CB10 1SD, UK www.genenames.org. Analyzed in June 2013). (XLSX) [file pone.0136417.s007.xlsx]

## Sheet: Blad1
S3 Table. Human genes up-regulated during MV infection
Gene	HGNC Approved Name	HGNC ID	Location
AAAS	achalasia, adrenocortical insufficiency, alacrimia	HGNC:13666	12q13
AACS	acetoacetyl-CoA synthetase	HGNC:21298	12q24.31
ABCB10	ATP-binding cassette, sub-family B (MDR/TAP), member 10	HGNC:41	1q32
ABCB4	ATP-binding cassette, sub-family B (MDR/TAP), member 4	HGNC:45	7q21
ABCC3	ATP-binding cassette, sub-family C (CFTR/MRP), member 3	HGNC:54	17q21
ABCE1	ATP-binding cassette, sub-family E (OABP), member 1	HGNC:69	4q31
ABI2	abl-interactor 2	HGNC:24011	2q33
ABP1	amiloride binding protein 1 (amine oxidase (copper-containing))	HGNC:80	7q36.1
ACADSB	acyl-CoA dehydrogenase, short/branched chain	HGNC:91	10q25-q26
ACTL6A	actin-like 6A	HGNC:24124	3q26.33
ACY1	aminoacylase 1	HGNC:177	3p21.2
AEBP1	AE binding protein 1	HGNC:303	7p
AHI1	Abelson helper integration site 1	HGNC:21575	6q23.2
AK2	adenylate kinase 2	HGNC:362	1p35.1
AKAP6	A kinase (PRKA) anchor protein 6	HGNC:376	14q12
ALDH9A1	aldehyde dehydrogenase 9 family, member A1	HGNC:412	1q22-q23
ALPK1	alpha-kinase 1	HGNC:20917	4q26
ANKRD17	ankyrin repeat domain 17	HGNC:23575	4q21.1-q21.21
ANLN	anillin, actin binding protein	HGNC:14082	7p15-p14
ANXA2	annexin A2	HGNC:537	15q22.2
AP1M1	adaptor-related protein complex 1, mu 1 subunit	HGNC:13667	19p13.12
APH1A	APH1A gamma secretase subunit	HGNC:29509	1q21.2
APOA1BP	apolipoprotein A-I binding protein	HGNC:18453	1q21
ARAP3	ArfGAP with RhoGAP domain, ankyrin repeat and PH domain 3	HGNC:24097	5q31.3
ARF4	ADP-ribosylation factor 4	HGNC:655	3p21.2-p21.1
ARFGAP2	ADP-ribosylation factor GTPase activating protein 2	HGNC:13504	11p11.2-p11.12
ARFGEF1	ADP-ribosylation factor guanine nucleotide-exchange factor 1 (brefeldin A-inhibited)	HGNC:15772	8q13
ARHGAP10	Rho GTPase activating protein 10	HGNC:26099	4
ARHGAP11A	Rho GTPase activating protein 11A	HGNC:15783	15q13.3
ARHGDIA	Rho GDP dissociation inhibitor (GDI) alpha	HGNC:678	17q25.3
ARHGEF10	Rho guanine nucleotide exchange factor (GEF) 10	HGNC:14103	8p23
ARHGEF12	Rho guanine nucleotide exchange factor (GEF) 12	HGNC:14193	11q23.3
ARMC8	armadillo repeat containing 8	HGNC:24999	3q22
ARSJ	arylsulfatase family, member J	HGNC:26286	4q26
ASB7	ankyrin repeat and SOCS box containing 7	HGNC:17182	15q26.3
ASPRV1	aspartic peptidase, retroviral-like 1	HGNC:26321	2p13.3
ASUN	asunder spermatogenesis regulator	HGNC:20174	12p12.3
ATF3	activating transcription factor 3	HGNC:785	1q32.3
ATF4	activating transcription factor 4	HGNC:786	22q13.1
ATF6B	activating transcription factor 6 beta	HGNC:2349	6p21.3
ATP5B	ATP synthase, H+ transporting, mitochondrial F1 complex, beta polypeptide	HGNC:830	12p13.3
ATP5E	ATP synthase, H+ transporting, mitochondrial F1 complex, epsilon subunit	HGNC:838	20q13.3
ATP6AP2	ATPase, H+ transporting, lysosomal accessory protein 2	HGNC:18305	Xp11.4
ATP7A	ATPase, Cu++ transporting, alpha polypeptide	HGNC:869	Xq21.1
ATR	ataxia telangiectasia and Rad3 related	HGNC:882	3q23
ATRX	alpha thalassemia/mental retardation syndrome X-linked	HGNC:886	Xq21.1
ATXN2	ataxin 2	HGNC:10555	12q23-q24.1
AUP1	ancient ubiquitous protein 1	HGNC:891	2p13
AXIN1	axin 1	HGNC:903	16p13.3
AZU1	azurocidin 1	HGNC:913	19p13.3
ApoL6	apolipoprotein L, 6	HGNC:14870	22q12.3
BACH1	BTB and CNC homology 1, basic leucine zipper transcription factor 1	HGNC:935	21q22.1
BBS2	Bardet-Biedl syndrome 2	HGNC:967	16q21
BBS4	Bardet-Biedl syndrome 4	HGNC:969	15q22.3-q23
BFSP2	beaded filament structural protein 2, phakinin	HGNC:1041	3q22.1
BICD2	bicaudal D homolog 2 (Drosophila)	HGNC:17208	9q22.32
BLMH	bleomycin hydrolase	HGNC:1059	17q11.2
BLOC1S2	biogenesis of lysosomal organelles complex-1, subunit 2	HGNC:20984	10q24.31
BMF	Bcl2 modifying factor	HGNC:24132	15q14
BST2	bone marrow stromal cell antigen 2	HGNC:1119	19p13.2
BTF3L4	basic transcription factor 3-like 4	HGNC:30547	1p32.3
BTG2	BTG family, member 2	HGNC:1131	1q32
BVES-AS1	BVES antisense RNA 1	HGNC:21223	6q21
BZW2	basic leucine zipper and W2 domains 2	HGNC:18808	7p21.3
C10orf88	chromosome 10 open reading frame 88	HGNC:25822	10q26.13
C11orf58	chromosome 11 open reading frame 58	HGNC:16990	11p15.1
C11orf68	chromosome 11 open reading frame 68	HGNC:28801	11q13.1
C20orf132	maestro heat-like repeat family member 8	HGNC:16125	20q11.22
C3orf17	chromosome 3 open reading frame 17	HGNC:24496	3q13.2
C6orf62	chromosome 6 open reading frame 62	HGNC:20998	6p22.1
C9orf174	coiled-coil domain containing 180	HGNC:29303	9q22.33
CALR	calreticulin	HGNC:1455	19p13.3-p13.2
CAMK1D	calcium/calmodulin-dependent protein kinase ID	HGNC:19341	10p13
CANX	calnexin	HGNC:1473	5q35
CAPN1	calpain 1, (mu/I) large subunit	HGNC:1476	11q13
CAPN7	calpain 7	HGNC:1484	3p24
CAPNS1	calpain, small subunit 1	HGNC:1481	19q13.1
CASC5	cancer susceptibility candidate 5	HGNC:24054	15q14
CBX4	chromobox homolog 4	HGNC:1554	17q25.3
CBX5	chromobox homolog 5	HGNC:1555	12q13.13
CCDC109B	coiled-coil domain containing 109B	HGNC:26076	4q25
CCDC124	coiled-coil domain containing 124	HGNC:25171	19p13.11
CCDC134	coiled-coil domain containing 134	HGNC:26185	22q13.2
CCDC14	coiled-coil domain containing 14	HGNC:25766	3q21.1
CCDC93	coiled-coil domain containing 93	HGNC:25611	2q14.1
CCNT1	cyclin T1	HGNC:1599	12q13.11
CCPG1	cell cycle progression 1	HGNC:24227	15q21.1
CCR7	chemokine (C-C motif) receptor 7	HGNC:1608	17q12-q21.2
CCSMST1	chromosome 16 open reading frame 91	HGNC:27558	16p13.3
CD38	CD38 molecule	HGNC:1667	4p15.32
CD40	CD40 molecule, TNF receptor superfamily member 5	HGNC:11919	20q12-q13.2
CDK5RAP3	CDK5 regulatory subunit associated protein 3	HGNC:18673	17q21.2
CDKAL1	CDK5 regulatory subunit associated protein 1-like 1	HGNC:21050	6p22.2
CECR1	cat eye syndrome chromosome region, candidate 1	HGNC:1839	22q11.2
CELF2	CUGBP, Elav-like family member 2	HGNC:2550	10p13
CENPE	centromere protein E, 312kDa	HGNC:1856	4q24-q25
CENPI	centromere protein I	HGNC:3968	Xq22.1
CFLAR	CASP8 and FADD-like apoptosis regulator	HGNC:1876	2q33-q34
CHAC1	ChaC, cation transport regulator homolog 1 (E. coli)	HGNC:28680	15q15.1
CHD5	chromodomain helicase DNA binding protein 5	HGNC:16816	1p36.3
CHD6	chromodomain helicase DNA binding protein 6	HGNC:19057	20q12
CHD7	chromodomain helicase DNA binding protein 7	HGNC:20626	8q12.2
CHI3L2	chitinase 3-like 2	HGNC:1933	1p13.3
CHMP4B	charged multivesicular body protein 4B	HGNC:16171	20q11.22
CHTF8	CTF8, chromosome transmission fidelity factor 8 homolog (S. cerevisiae)	HGNC:24353	16q22.1
CHURC1-FNTB	CHURC1-FNTB readthrough	HGNC:42960	14q23.3
CIT	citron (rho-interacting, serine/threonine kinase 21)	HGNC:1985	12q24.23
CLEC18A	C-type lectin domain family 18, member A	HGNC:30388	16q22.1
CLIC1	chloride intracellular channel 1	HGNC:2062	6p21.3
CLIP2	CAP-GLY domain containing linker protein 2	HGNC:2586	7q11.23
CLUAP1	clusterin associated protein 1	HGNC:19009	16p13.3
COA1	cytochrome c oxidase assembly factor 1 homolog (S. cerevisiae)	HGNC:21868	7p13
COG2	component of oligomeric golgi complex 2	HGNC:6546	1q42.2
COL18A1	collagen, type XVIII, alpha 1	HGNC:2195	21q22.3
COLEC11	collectin sub-family member 11	HGNC:17213	2p25.3
COPS4	COP9 signalosome subunit 4	HGNC:16702	4q21.22
COQ7	coenzyme Q7 homolog, ubiquinone (yeast)	HGNC:2244	16p12.3
CORO1A	coronin, actin binding protein, 1A	HGNC:2252	16p11.2
CORO7	coronin 7	HGNC:26161	16p13.3
COX7C	cytochrome c oxidase subunit VIIc	HGNC:2292	5q14
CPD	carboxypeptidase D	HGNC:2301	17q11.2
CPT1B	carnitine palmitoyltransferase 1B (muscle)	HGNC:2329	22q13.33
CREB3	cAMP responsive element binding protein 3	HGNC:2347	9p13.3
CREBBP	CREB binding protein	HGNC:2348	16p13.3
CTBS	chitobiase, di-N-acetyl-	HGNC:2496	1p22
CTSZ	cathepsin Z	HGNC:2547	20q13.32
CUL4A	cullin 4A	HGNC:2554	13q34
CWC27	CWC27 spliceosome-associated protein homolog (S. cerevisiae)	HGNC:10664	5q12.3
CYB5RL	cytochrome b5 reductase-like	HGNC:32220	1p32.3
CYCT1b	-	-	-
CYHR1	cysteine/histidine-rich 1	HGNC:17806	8q24
CYP20A1	cytochrome P450, family 20, subfamily A, polypeptide 1	HGNC:20576	2q33
DAAM1	dishevelled associated activator of morphogenesis 1	HGNC:18142	14q22.3
DCAF10	DDB1 and CUL4 associated factor 10	HGNC:23686	9p13.2
DCAF13	DDB1 and CUL4 associated factor 13	HGNC:24535	8q22.3
DCTN3	dynactin 3 (p22)	HGNC:2713	9p13
DDX20	DEAD (Asp-Glu-Ala-Asp) box polypeptide 20	HGNC:2743	1p21.1-p13.2
DDX51	DEAD (Asp-Glu-Ala-Asp) box polypeptide 51	HGNC:20082	12q24.33
DDX60	DEAD (Asp-Glu-Ala-Asp) box polypeptide 60	HGNC:25942	4q32.3
DENR	density-regulated protein	HGNC:2769	12q24.31
DERA	deoxyribose-phosphate aldolase (putative)	HGNC:24269	12p12.3
DFNA5	deafness, autosomal dominant 5	HGNC:2810	7p15
DHCR7	7-dehydrocholesterol reductase	HGNC:2860	11q13.4
DHX32	DEAH (Asp-Glu-Ala-His) box polypeptide 32	HGNC:16717	10q26.11-q26.2
DHX33	DEAH (Asp-Glu-Ala-His) box polypeptide 33	HGNC:16718	17p13
DIDO1	death inducer-obliterator 1	HGNC:2680	20q13.33
DKFZp686O2396	-	-	-
DLG2	discs, large homolog 2 (Drosophila)	HGNC:2901	11q21
DMKN	dermokine	HGNC:25063	19q13.12
DNAJB6	DnaJ (Hsp40) homolog, subfamily B, member 6	HGNC:14888	7q36.3
DNAJC10	DnaJ (Hsp40) homolog, subfamily C, member 10	HGNC:24637	2q32.1
DOCK4	dedicator of cytokinesis 4	HGNC:19192	7q31.1
DOCK7	dedicator of cytokinesis 7	HGNC:19190	1p32.1
DOHH	deoxyhypusine hydroxylase/monooxygenase	HGNC:28662	19p13.3
DOPEY1	dopey family member 1	HGNC:21194	6q15
DSC3	desmocollin 3	HGNC:3037	18q12.1
DUSP14	dual specificity phosphatase 14	HGNC:17007	17q12
DUSP16	dual specificity phosphatase 16	HGNC:17909	12p13
DYRK1A	dual-specificity tyrosine-(Y)-phosphorylation regulated kinase 1A	HGNC:3091	21q22.13
E2F1	E2F transcription factor 1	HGNC:3113	20q11
ECD	ecdysoneless homolog (Drosophila)	HGNC:17029	10q22.3
ECE1	endothelin converting enzyme 1	HGNC:3146	1p36.1
ECM1	extracellular matrix protein 1	HGNC:3153	1q21
ECM29	KIAA0368	HGNC:29020	9q32
EDRF1	chromosome 10 open reading frame 137	HGNC:24640	10q26.2
EEF1D	eukaryotic translation elongation factor 1 delta (guanine nucleotide exchange protein)	HGNC:3211	8q24
EFR3A	EFR3 homolog A (S. cerevisiae)	HGNC:28970	8q24.22
EGLN1	egl nine homolog 1 (C. elegans)	HGNC:1232	1q42.1
EIF3K	eukaryotic translation initiation factor 3, subunit K	HGNC:24656	19q13.2
EIF5B	eukaryotic translation initiation factor 5B	HGNC:30793	2q11.2
ELL2	elongation factor, RNA polymerase II, 2	HGNC:17064	5q15
ELOVL1	ELOVL fatty acid elongase 1	HGNC:14418	1p34
EMC1	ER membrane protein complex subunit 1	HGNC:28957	1p36.13
EMR1	egf-like module containing, mucin-like, hormone receptor-like 1	HGNC:3336	19p13.3
ENC1	ectodermal-neural cortex 1 (with BTB domain)	HGNC:3345	5q13
ENPP2	ectonucleotide pyrophosphatase/phosphodiesterase 2	HGNC:3357	8q24.1
EP400	E1A binding protein p400	HGNC:11958	12q24.33
EPB41	erythrocyte membrane protein band 4.1 (elliptocytosis 1, RH-linked)	HGNC:3377	1p33-p32
EPM2AIP1	EPM2A (laforin) interacting protein 1	HGNC:19735	3p22.1
ERC1	ELKS/RAB6-interacting/CAST family member 1	HGNC:17072	12p13.3
ERLIN1	ER lipid raft associated 1	HGNC:16947	10q21-q22
ESD	esterase D	HGNC:3465	13q14.1-q14.2
ESPL1	extra spindle pole bodies homolog 1 (S. cerevisiae)	HGNC:16856	12q13.13
ETF1	eukaryotic translation termination factor 1	HGNC:3477	5q31.2
ETS1	v-ets erythroblastosis virus E26 oncogene homolog 1 (avian)	HGNC:3488	11q23.3
ETV4	ets variant 4	HGNC:3493	17q21
ETV5	ets variant 5	HGNC:3494	3q28
EXO1	exonuclease 1	HGNC:3511	1q42-q43
EXOC1	exocyst complex component 1	HGNC:30380	4q12
EXOSC2	exosome component 2	HGNC:17097	9q34
EXTL2	exostosin-like glycosyltransferase 2	HGNC:3516	1p21
F8A1	coagulation factor VIII-associated 1	HGNC:3547	Xq28
FACL5	acyl-CoA synthetase long-chain family member 5	HGNC:16526	10q25.1-q25.2
FAM115A	family with sequence similarity 115, member A	HGNC:22201	7q35
FAM162A	family with sequence similarity 162, member A	HGNC:17865	3q21.1
FAM168A	family with sequence similarity 168, member A	HGNC:28999	11q13.4
FAM177A1	family with sequence similarity 177, member A1	HGNC:19829	14q13.2
FAM208A	family with sequence similarity 208, member A	HGNC:30314	3p14.3
FAM46C	family with sequence similarity 46, member C	HGNC:24712	1p12
FAM73A	family with sequence similarity 73, member A	HGNC:24741	1p31.1
FAR1	fatty acyl CoA reductase 1	HGNC:26222	11p15.2
FASTKD1	FAST kinase domains 1	HGNC:26150	2q31.1
FBXO38	F-box protein 38	HGNC:28844	5q33.1
FBXO46	F-box protein 46	HGNC:25069	19q13.3
FBXO8	F-box protein 8	HGNC:13587	4q34.1
FBXW9	F-box and WD repeat domain containing 9	HGNC:28136	19p13.2
FCGR2B	Fc fragment of IgG, low affinity IIb, receptor (CD32)	HGNC:3618	1q23
FCHSD2	FCH and double SH3 domains 2	HGNC:29114	11q13.3
FEM1A	fem-1 homolog a (C. elegans)	HGNC:16934	19p13.3
FEM1C	fem-1 homolog c (C. elegans)	HGNC:16933	5q22
FEZ1	fasciculation and elongation protein zeta 1 (zygin I)	HGNC:3659	11q24.2
FHL2	four and a half LIM domains 2	HGNC:3703	2q12.2
FKBP5	FK506 binding protein 5	HGNC:3721	6p21.31
FKBP8	FK506 binding protein 8, 38kDa	HGNC:3724	19p12
FLOT1	flotillin 1	HGNC:3757	6p21.3
FLVCR1	feline leukemia virus subgroup C cellular receptor 1	HGNC:24682	1q32.3
FNBP4	formin binding protein 4	HGNC:19752	11q12.1
FRMD4A	FERM domain containing 4A	HGNC:25491	10p14
FTL	ferritin, light polypeptide	HGNC:3999	19q13.33
FUBP3	far upstream element (FUSE) binding protein 3	HGNC:4005	9q34.11
G6PD	glucose-6-phosphate dehydrogenase	HGNC:4057	Xq28
GBA	glucosidase, beta, acid	HGNC:4177	1q22
GEMIN5	gem (nuclear organelle) associated protein 5	HGNC:20043	5q34
GFPT1	glutamine--fructose-6-phosphate transaminase 1	HGNC:4241	2p13
GGCT	gamma-glutamylcyclotransferase	HGNC:21705	7p15-p14
GGH	gamma-glutamyl hydrolase (conjugase, folylpolygammaglutamyl hydrolase)	HGNC:4248	8q12.3
GGPS1	geranylgeranyl diphosphate synthase 1	HGNC:4249	1q43
GJC1	gap junction protein, gamma 1, 45kDa	HGNC:4280	17q21.31
GLCCI1	glucocorticoid induced transcript 1	HGNC:18713	7p22.2
GLG1	golgi glycoprotein 1	HGNC:4316	16q22-q23
GLRX	glutaredoxin (thioltransferase)	HGNC:4330	5q14
GM2A	GM2 ganglioside activator	HGNC:4367	5q33.1
GMPPA	GDP-mannose pyrophosphorylase A	HGNC:22923	2q36.1
GMPR	guanosine monophosphate reductase	HGNC:4376	6p23
GMPR2	guanosine monophosphate reductase 2	HGNC:4377	14q11.2
GNL3	guanine nucleotide binding protein-like 3 (nucleolar)	HGNC:29931	3p21.1
GOLGA4	golgin A4	HGNC:4427	3p22-p21.3
GOLGA7	golgin A7	HGNC:24876	8p11.21
GPN2	GPN-loop GTPase 2	HGNC:25513	1p36.11
GRAP	GRB2-related adaptor protein	HGNC:4562	17p11.2
GRIK3	glutamate receptor, ionotropic, kainate 3	HGNC:4581	1p34.3
GRWD1	glutamate-rich WD repeat containing 1	HGNC:21270	19q13.33
GSR	glutathione reductase	HGNC:4623	8p21.1
GSTM1	glutathione S-transferase mu 1	HGNC:4632	1p13.3
GVINP1	GTPase, very large interferon inducible pseudogene 1	HGNC:25813	11p15.4
GYS1	glycogen synthase 1 (muscle)	HGNC:4706	19q13.3
GZF1	GDNF-inducible zinc finger protein 1	HGNC:15808	20p11.21
HAX1	HCLS1 associated protein X-1	HGNC:16915	1q21.3
HEATR3	HEAT repeat containing 3	HGNC:26087	16q12.1
HIGD2A	HIG1 hypoxia inducible domain family, member 2A	HGNC:28311	5q35.2
HLA-DPB1	major histocompatibility complex, class II, DP beta 1	HGNC:4940	6p21.3
HLTF	helicase-like transcription factor	HGNC:11099	3q25.1-q26.1
HM13	histocompatibility (minor) 13	HGNC:16435	20q11.21
HMGN2	high mobility group nucleosomal binding domain 2	HGNC:4986	1p36.1
HMOX1	heme oxygenase (decycling) 1	HGNC:5013	22q12
HOXC4	homeobox C4	HGNC:5126	12q13.13
HP	haptoglobin	HGNC:5141	16q22.2
ICAM3	intercellular adhesion molecule 3	HGNC:5346	19p13.3-p13.2
IDUA	iduronidase, alpha-L-	HGNC:5391	4p16.3
IFI35	interferon-induced protein 35	HGNC:5399	17q21
IFI6	interferon, alpha-inducible protein 6	HGNC:4054	1p35
IFIT2	interferon-induced protein with tetratricopeptide repeats 2	HGNC:5409	10q23.31
IFITM2	interferon induced transmembrane protein 2	HGNC:5413	11p15.5
IFT46	intraflagellar transport 46 homolog (Chlamydomonas)	HGNC:26146	11q23.3
IGLC6	immunoglobulin lambda constant 6 (Kern+Oz- marker, gene/pseudogene)	HGNC:5860	22q11.2
IL12A	interleukin 12A (natural killer cell stimulatory factor 1, cytotoxic lymphocyte maturation factor 1, p35)	HGNC:5969	3q25.33
IL17RA	interleukin 17 receptor A	HGNC:5985	22q11.1
IL36G	interleukin 36, gamma	HGNC:15741	2q12-q21
ING5	inhibitor of growth family, member 5	HGNC:19421	2q37.3
INO80E	INO80 complex subunit E	HGNC:26905	16p11.2
IRF2BP2	interferon regulatory factor 2 binding protein 2	HGNC:21729	1q42.3
ITFG2	integrin alpha FG-GAP repeat containing 2	HGNC:30879	12p13.33
IWS1	IWS1 homolog (S. cerevisiae)	HGNC:25467	2q14.3
JAK1	Janus kinase 1	HGNC:6190	1p32.3-p31.3
JPH1	junctophilin 1	HGNC:14201	8q21
JUND	jun D proto-oncogene	HGNC:6206	19p13.2
KDM2A	lysine (K)-specific demethylase 2A	HGNC:13606	11q13.1
KDM4C	lysine (K)-specific demethylase 4C	HGNC:17071	9p24-p23
KDM5B	lysine (K)-specific demethylase 5B	HGNC:18039	1q32.1
KHDRBS1	KH domain containing, RNA binding, signal transduction associated 1	HGNC:18116	1p32
KHDRBS3	KH domain containing, RNA binding, signal transduction associated 3	HGNC:18117	8q24.23
KIAA0226	KIAA0226	HGNC:28991	3q29
KIAA1143	KIAA1143	HGNC:29198	3p21.31
KIAA1279	KIAA1279	HGNC:23419	10q22.1
KIF20B	kinesin family member 20B	HGNC:7212	10q23.31
KIF21B	kinesin family member 21B	HGNC:29442	1q32.1
KLF6	Kruppel-like factor 6	HGNC:2235	10p15
KLHL33	kelch-like family member 33	HGNC:31952	14q11.2
KLHL36	kelch-like family member 36	HGNC:17844	16q24.1
KLHL9	kelch-like family member 9	HGNC:18732	9p22
KPTN	kaptin (actin binding protein)	HGNC:6404	19q13.3
KRR1	KRR1, small subunit (SSU) processome component, homolog (yeast)	HGNC:5176	12q
KRT17	keratin 17	HGNC:6427	17q21.2
KTN1	kinectin 1 (kinesin receptor)	HGNC:6467	14q22.1
LEF1	lymphoid enhancer-binding factor 1	HGNC:6551	4q23-q25
LIMD2	LIM domain containing 2	HGNC:28142	17q23.3
LMAN2	lectin, mannose-binding 2	HGNC:16986	5q35
LMF2	lipase maturation factor 2	HGNC:25096	22q13.33
LOC285872	-	-	-
LRRC58	leucine rich repeat containing 58	HGNC:26968	3q13.33
LRRC8C	leucine rich repeat containing 8 family, member C	HGNC:25075	1p22.2
LSS	lanosterol synthase (2,3-oxidosqualene-lanosterol cyclase)	HGNC:6708	21q22.3
LTBP4	latent transforming growth factor beta binding protein 4	HGNC:6717	19q13.1-q13.2
LUC7L2	LUC7-like 2 (S. cerevisiae)	HGNC:21608	7q34
LY75	lymphocyte antigen 75	HGNC:6729	2q24
LYRM4	LYR motif containing 4	HGNC:21365	6p25.1
MAGED4	melanoma antigen family D, 4	HGNC:23793	Xp11
MAP3K14	mitogen-activated protein kinase kinase kinase 14	HGNC:6853	17q21-q22
MAPK4	mitogen-activated protein kinase 4	HGNC:6878	18q21.1
MAPK7	mitogen-activated protein kinase 7	HGNC:6880	17p11.2
MAPK8IP1	mitogen-activated protein kinase 8 interacting protein 1	HGNC:6882	11p11.2
MAPRE1	microtubule-associated protein, RP/EB family, member 1	HGNC:6890	20q11.1-q11.3
MASTL	microtubule associated serine/threonine kinase-like	HGNC:19042	10p12.1
MDM4	Mdm4 p53 binding protein homolog (mouse)	HGNC:6974	1q32
ME1	malic enzyme 1, NADP(+)-dependent, cytosolic	HGNC:6983	6q12
MED23	mediator complex subunit 23	HGNC:2372	6q22.33-q24.1
MED30S	-	-	-
MEGF8	multiple EGF-like-domains 8	HGNC:3233	19q13.2
MFGE8	milk fat globule-EGF factor 8 protein	HGNC:7036	15q25
MFI2	antigen p97 (melanoma associated) identified by monoclonal antibodies 133.2 and 96.5	HGNC:7037	3q28-q29
MGA	MGA, MAX dimerization protein	HGNC:14010	15q15
MINK1	misshapen-like kinase 1	HGNC:17565	17p13.2
MKI67IP	MKI67 (FHA domain) interacting nucleolar phosphoprotein	HGNC:17838	2q14.3
MKRN1	makorin ring finger protein 1	HGNC:7112	7q34
MND1	meiotic nuclear divisions 1 homolog (S. cerevisiae)	HGNC:24839	4q31.3
MNDA	myeloid cell nuclear differentiation antigen	HGNC:7183	1q22
MORC3	MORC family CW-type zinc finger 3	HGNC:23572	21q22.13
MRPL15	mitochondrial ribosomal protein L15	HGNC:14054	8q11.2-q13
MRPL22	mitochondrial ribosomal protein L22	HGNC:14480	5q33.2
MRPL27	mitochondrial ribosomal protein L27	HGNC:14483	17q21.3-q22
MRPL37	mitochondrial ribosomal protein L37	HGNC:14034	1p32.1
MRPL54	mitochondrial ribosomal protein L54	HGNC:16685	19p13.3
MRPS18B	mitochondrial ribosomal protein S18B	HGNC:14516	6p21
MRPS9	mitochondrial ribosomal protein S9	HGNC:14501	2q12.1
MSTO1	misato homolog 1 (Drosophila)	HGNC:29678	1q22
MT-ND2	mitochondrially encoded NADH dehydrogenase 2	HGNC:7456	mitochondria
MTDH	metadherin	HGNC:29608	8q22.1
MTHFD1	methylenetetrahydrofolate dehydrogenase (NADP+ dependent) 1, methenyltetrahydrofolate cyclohydrolase, formyltetrahydrofolate synthetase	HGNC:7432	14q24
MTMR4	myotubularin related protein 4	HGNC:7452	17q22-q23
MUTED	biogenesis of lysosomal organelles complex-1, subunit 5, muted	HGNC:18561	6p25.1-p24.3
MYB	v-myb myeloblastosis viral oncogene homolog (avian)	HGNC:7545	6q22-q23
MYBL2	v-myb myeloblastosis viral oncogene homolog (avian)-like 2	HGNC:7548	20q13.1
MYD88	myeloid differentiation primary response 88	HGNC:7562	3p22
MYH10	myosin, heavy chain 10, non-muscle	HGNC:7568	17p13
MYO1F	myosin IF	HGNC:7600	19p13.3-p13.2
MYO6	myosin VI	HGNC:7605	6q14.1
MYO9B	myosin IXB	HGNC:7609	19p13.1
NAA40	N(alpha)-acetyltransferase 40, NatD catalytic subunit, homolog (S. cerevisiae)	HGNC:25845	11q13.1
NARF	nuclear prelamin A recognition factor	HGNC:29916	17q25.3
NARS	asparaginyl-tRNA synthetase	HGNC:7643	18q21.31
NCAPG2	non-SMC condensin II complex, subunit G2	HGNC:21904	7q36.3
NCF4	neutrophil cytosolic factor 4, 40kDa	HGNC:7662	22q13.1
NCOA4	nuclear receptor coactivator 4	HGNC:7671	10q11.2
NDNL2	necdin-like 2	HGNC:7677	15q13.1
NDUFA8	NADH dehydrogenase (ubiquinone) 1 alpha subcomplex, 8, 19kDa	HGNC:7692	9q33.2
NDUFS2	NADH dehydrogenase (ubiquinone) Fe-S protein 2, 49kDa (NADH-coenzyme Q reductase)	HGNC:7708	1q23.3
NDUFS6	NADH dehydrogenase (ubiquinone) Fe-S protein 6, 13kDa (NADH-coenzyme Q reductase)	HGNC:7713	5p15.33
NDUFV2	NADH dehydrogenase (ubiquinone) flavoprotein 2, 24kDa	HGNC:7717	18p11.22
NEIL3	nei endonuclease VIII-like 3 (E. coli)	HGNC:24573	4q34
NEU1	sialidase 1 (lysosomal sialidase)	HGNC:7758	6p21
NF1	neurofibromin 1	HGNC:7765	17q11.2
NFE2L1	nuclear factor (erythroid-derived 2)-like 1	HGNC:7781	17q21.3
NFE2L3	nuclear factor (erythroid-derived 2)-like 3	HGNC:7783	7p15.2
NHP2	NHP2 ribonucleoprotein	HGNC:14377	5q35.3
NMD3	NMD3 homolog (S. cerevisiae)	HGNC:24250	3q26.1
NMI	N-myc (and STAT) interactor	HGNC:7854	2q23
NPAT	nuclear protein, ataxia-telangiectasia locus	HGNC:7896	11q22-q23
NPEPL1	aminopeptidase-like 1	HGNC:16244	20q13.32
NR1D1	nuclear receptor subfamily 1, group D, member 1	HGNC:7962	17q11.2
NRBF2	nuclear receptor binding factor 2	HGNC:19692	10q22.1
NSDHL	NAD(P) dependent steroid dehydrogenase-like	HGNC:13398	Xq28
NSF	N-ethylmaleimide-sensitive factor	HGNC:8016	17q21
NUDT16L1	nudix (nucleoside diphosphate linked moiety X)-type motif 16-like 1	HGNC:28154	16p13.3
NUDT5	nudix (nucleoside diphosphate linked moiety X)-type motif 5	HGNC:8052	10p14
OFD1	oral-facial-digital syndrome 1	HGNC:2567	Xp22
OPLAH	5-oxoprolinase (ATP-hydrolysing)	HGNC:8149	8q24.3
OXA1L	oxidase (cytochrome c) assembly 1-like	HGNC:8526	14q11.2
PABPC3	poly(A) binding protein, cytoplasmic 3	HGNC:8556	13q12-q13
PABPC4	poly(A) binding protein, cytoplasmic 4 (inducible form)	HGNC:8557	1p34.2
PACAP	adenylate cyclase activating polypeptide 1 (pituitary)	HGNC:241	18p11
PAICS	phosphoribosylaminoimidazole carboxylase, phosphoribosylaminoimidazole succinocarboxamide synthetase	HGNC:8587	4q12
PAK1	p21 protein (Cdc42/Rac)-activated kinase 1	HGNC:8590	11q13-q14
PAK1IP1	PAK1 interacting protein 1	HGNC:20882	6p24.1
PAPD7	PAP associated domain containing 7	HGNC:16705	5p15
PARP8	poly (ADP-ribose) polymerase family, member 8	HGNC:26124	5q11.2
PARVB	parvin, beta	HGNC:14653	22q13.2-q13.33
PCF11	PCF11, cleavage and polyadenylation factor subunit, homolog (S. cerevisiae)	HGNC:30097	11q13
PCK2	phosphoenolpyruvate carboxykinase 2 (mitochondrial)	HGNC:8725	14q12
PDCD6	programmed cell death 6	HGNC:8765	5p15.33
PDE12	phosphodiesterase 12	HGNC:25386	3p14.3
PDE4DIP	phosphodiesterase 4D interacting protein	HGNC:15580	1q21.1
PDRG1	p53 and DNA-damage regulated 1	HGNC:16119	20q11.21
PELO	pelota homolog (Drosophila)	HGNC:8829	5q11.2
PHIP	pleckstrin homology domain interacting protein	HGNC:15673	6q14
PHTF2	putative homeodomain transcription factor 2	HGNC:13411	7q11.23-q21
PI3	peptidase inhibitor 3, skin-derived	HGNC:8947	20q13.12
PICALM	phosphatidylinositol binding clathrin assembly protein	HGNC:15514	11q14
PIGA	phosphatidylinositol glycan anchor biosynthesis, class A	HGNC:8957	Xp22.1
PIGN	phosphatidylinositol glycan anchor biosynthesis, class N	HGNC:8967	18q21.33
PIK3C2A	phosphatidylinositol-4-phosphate 3-kinase, catalytic subunit type 2 alpha	HGNC:8971	11p15.5-p14
PINX1	PIN2/TERF1 interacting, telomerase inhibitor 1	HGNC:30046	8p23
PKM2	pyruvate kinase, muscle	HGNC:9021	15q23
PKN1	protein kinase N1	HGNC:9405	19p13.12
PKN2	protein kinase N2	HGNC:9406	1p22
PLBD1	phospholipase B domain containing 1	HGNC:26215	12p13.1
PLD6	phospholipase D family, member 6	HGNC:30447	17p11.2
PLEKHG2	pleckstrin homology domain containing, family G (with RhoGef domain) member 2	HGNC:29515	19q13.2
PLOD1	procollagen-lysine, 2-oxoglutarate 5-dioxygenase 1	HGNC:9081	1p36.22
PLOD2	procollagen-lysine, 2-oxoglutarate 5-dioxygenase 2	HGNC:9082	3q24
PLTP	phospholipid transfer protein	HGNC:9093	20q13.12
PNMA1	paraneoplastic Ma antigen 1	HGNC:9158	14q24.3
PNRC2	proline-rich nuclear receptor coactivator 2	HGNC:23158	1p36.11
POGK	pogo transposable element with KRAB domain	HGNC:18800	1q23.2
POLA1	polymerase (DNA directed), alpha 1, catalytic subunit	HGNC:9173	Xp22.1-p21.3
POLE4	polymerase (DNA-directed), epsilon 4, accessory subunit	HGNC:18755	2p12
POLQ	polymerase (DNA directed), theta	HGNC:9186	3q13.3
POR	P450 (cytochrome) oxidoreductase	HGNC:9208	7q11.2
PPAT	phosphoribosyl pyrophosphate amidotransferase	HGNC:9238	4q12
PPIL4	peptidylprolyl isomerase (cyclophilin)-like 4	HGNC:15702	6q25.1
PPP1R7	protein phosphatase 1, regulatory subunit 7	HGNC:9295	2q37.3
PPP3CC	protein phosphatase 3, catalytic subunit, gamma isozyme	HGNC:9316	8p21.3
PRC1	protein regulator of cytokinesis 1	HGNC:9341	15q26.1
PRDX2	peroxiredoxin 2	HGNC:9353	19p13.2
PRDX4	peroxiredoxin 4	HGNC:17169	Xp22.11
PRKAG1	protein kinase, AMP-activated, gamma 1 non-catalytic subunit	HGNC:9385	12q12-q14
PRKCH	protein kinase C, eta	HGNC:9403	14q23.1
PRKD2	protein kinase D2	HGNC:17293	19q13.2
PRKD3	protein kinase D3	HGNC:9408	2p21
PRMT1	protein arginine methyltransferase 1	HGNC:5187	19q13
PRMT7	protein arginine methyltransferase 7	HGNC:25557	16q22.1
PROSC	proline synthetase co-transcribed homolog (bacterial)	HGNC:9457	8p11.2
PSMA5	proteasome (prosome, macropain) subunit, alpha type, 5	HGNC:9534	1p13
PSMB1	proteasome (prosome, macropain) subunit, beta type, 1	HGNC:9537	6q27
PSMB7	proteasome (prosome, macropain) subunit, beta type, 7	HGNC:9544	9q34.11-q34.12
PSMC2	proteasome (prosome, macropain) 26S subunit, ATPase, 2	HGNC:9548	7q22.1-q22.3
PSMC3	proteasome (prosome, macropain) 26S subunit, ATPase, 3	HGNC:9549	11p11.2
PSMD9	proteasome (prosome, macropain) 26S subunit, non-ATPase, 9	HGNC:9567	12q24.31-q24.32
PTP4A1	protein tyrosine phosphatase type IVA, member 1	HGNC:9634	6q12
PTPRR	protein tyrosine phosphatase, receptor type, R	HGNC:9680	12q15
PUF60	poly-U binding splicing factor 60KDa	HGNC:17042	8q24.3
PUS7L	pseudouridylate synthase 7 homolog (S. cerevisiae)-like	HGNC:25276	12q12
PYCARD	PYD and CARD domain containing	HGNC:16608	16p11.2
PYGB	phosphorylase, glycogen; brain	HGNC:9723	20p11.21
QSOX1	quiescin Q6 sulfhydryl oxidase 1	HGNC:9756	1q24
RABAC1	Rab acceptor 1 (prenylated)	HGNC:9794	19q13.2
RABGAP1L	RAB GTPase activating protein 1-like	HGNC:24663	1q24
RABGEF1	RAB guanine nucleotide exchange factor (GEF) 1	HGNC:17676	7q11.21
RAD1	RAD1 homolog (S. pombe)	HGNC:9806	5p13
RANBP10	RAN binding protein 10	HGNC:29285	16q22
RAP1GDS1	RAP1, GTP-GDP dissociation stimulator 1	HGNC:9859	4q23-q25
RBM10	RNA binding motif protein 10	HGNC:9896	Xp11.3
RBM12B	RNA binding motif protein 12B	HGNC:32310	8q22
RBM42	RNA binding motif protein 42	HGNC:28117	19q13.12
RBPJ	recombination signal binding protein for immunoglobulin kappa J region	HGNC:5724	4p15.2
RDH11	retinol dehydrogenase 11 (all-trans/9-cis/11-cis)	HGNC:17964	14q24.1
RETSAT	retinol saturase (all-trans-retinol 13,14-reductase)	HGNC:25991	2p11.2
RFX1	regulatory factor X, 1 (influences HLA class II expression)	HGNC:9982	19p13.1
RGS14	regulator of G-protein signaling 14	HGNC:9996	5q35.3
RGS19	regulator of G-protein signaling 19	HGNC:13735	20q13.33
RHBDD1	rhomboid domain containing 1	HGNC:23081	2q36.3
RHOC	ras homolog family member C	HGNC:669	1p13.1
RIMS2	regulating synaptic membrane exocytosis 2	HGNC:17283	8q22.3
RINT1	RAD50 interactor 1	HGNC:21876	7q22.2
RNASE2	ribonuclease, RNase A family, 2 (liver, eosinophil-derived neurotoxin)	HGNC:10045	14q24-q31
RNASEH2C	ribonuclease H2, subunit C	HGNC:24116	11q13.1
RNF19A	ring finger protein 19A, E3 ubiquitin protein ligase	HGNC:13432	8q22
RNF19B	ring finger protein 19B	HGNC:26886	1p35.1
RNF219	ring finger protein 219	HGNC:20308	13q31.1
RP11-114F7.3	-	-	-
RP11-452K12.9	-	-	-
RPL8	ribosomal protein L8	HGNC:10368	8q24.3
RPLP1	ribosomal protein, large, P1	HGNC:10372	15q22
RPRD1A	regulation of nuclear pre-mRNA domain containing 1A	HGNC:25560	18q12.2
RPS6KA5	ribosomal protein S6 kinase, 90kDa, polypeptide 5	HGNC:10434	14q31-q32.1
RPS6KC1	ribosomal protein S6 kinase, 52kDa, polypeptide 1	HGNC:10439	1q41
RPSAP58	ribosomal protein SA pseudogene 58	HGNC:36809	19p12
RSBN1L	round spermatid basic protein 1-like	HGNC:24765	7q21.11
RSF1	remodeling and spacing factor 1	HGNC:18118	11q14.1
RSL24D1	ribosomal L24 domain containing 1	HGNC:18479	15q21
RTN2	reticulon 2	HGNC:10468	19q13.2-q13.3
RXRB	retinoid X receptor, beta	HGNC:10478	6p21.3
S100A6	S100 calcium binding protein A6	HGNC:10496	1q21
SAMSN1	SAM domain, SH3 domain and nuclear localization signals 1	HGNC:10528	21q11
SART1	squamous cell carcinoma antigen recognized by T cells	HGNC:10538	11q13.1
SCNN1B	sodium channel, non-voltage-gated 1, beta subunit	HGNC:10600	16p12.2-p12.1
SCO1	SCO1 cytochrome c oxidase assembly protein	HGNC:10603	17p13.1
SCYL2	SCY1-like 2 (S. cerevisiae)	HGNC:19286	12q23.1
SDC1	syndecan 1	HGNC:10658	2p24.1
SEC13	SEC13 homolog (S. cerevisiae)	HGNC:10697	3p25-p24
SEC24A	SEC24 family, member A (S. cerevisiae)	HGNC:10703	5q31.1
SEC24D	SEC24 family, member D (S. cerevisiae)	HGNC:10706	4q26
SENP1	SUMO1/sentrin specific peptidase 1	HGNC:17927	12q13.1
SERPINB12	serpin peptidase inhibitor, clade B (ovalbumin), member 12	HGNC:14220	18q21.33
SESN2	sestrin 2	HGNC:20746	1p35.2
SGK1	serum/glucocorticoid regulated kinase 1	HGNC:10810	6q23
SH3BGRL3	SH3 domain binding glutamic acid-rich protein like 3	HGNC:15568	1p36.11
SH3KBP1	SH3-domain kinase binding protein 1	HGNC:13867	Xp22.1-p21.3
SIK2	salt-inducible kinase 2	HGNC:21680	11q23.1
SIPA1	signal-induced proliferation-associated 1	HGNC:10885	11q13.3
SKA2	spindle and kinetochore associated complex subunit 2	HGNC:28006	17q23.2
SKA2L	spindle and kinetochore associated complex subunit 2 pseudogene 1	HGNC:23122	9q33.2
SLC12A6	solute carrier family 12 (potassium/chloride transporters), member 6	HGNC:10914	15q13
SLC15A4	solute carrier family 15, member 4	HGNC:23090	12q24.32
SLC17A9	solute carrier family 17, member 9	HGNC:16192	20q13.33
SLC25A42	solute carrier family 25, member 42	HGNC:28380	19p13.11
SLC38A2	solute carrier family 38, member 2	HGNC:13448	12q
SLC7A6OS	solute carrier family 7, member 6 opposite strand	HGNC:25807	16q22.1
SLMAP	sarcolemma associated protein	HGNC:16643	3p21.2-p14.3
SLU7	SLU7 splicing factor homolog (S. cerevisiae)	HGNC:16939	5q33.3
SMARCE1	SWI/SNF related, matrix associated, actin dependent regulator of chromatin, subfamily e, member 1	HGNC:11109	17q21.2
SMEK2	SMEK homolog 2, suppressor of mek1 (Dictyostelium)	HGNC:29267	2p16.1
SMG7	smg-7 homolog, nonsense mediated mRNA decay factor (C. elegans)	HGNC:16792	1q25
SNCAIP	synuclein, alpha interacting protein	HGNC:11139	5q23.2
SNRPD3	small nuclear ribonucleoprotein D3 polypeptide 18kDa	HGNC:11160	22q11.23
SNRPN	small nuclear ribonucleoprotein polypeptide N	HGNC:11164	15q12
SNTB2	syntrophin, beta 2 (dystrophin-associated protein A1, 59kDa, basic component 2)	HGNC:11169	16q22.1
SNX20	sorting nexin 20	HGNC:30390	16q12.1
SNX29	sorting nexin 29	HGNC:30542	16p13.13-p13.12
SOS1	son of sevenless homolog 1 (Drosophila)	HGNC:11187	2p21
SP140	SP140 nuclear body protein	HGNC:17133	2q37.1
SPATA2	spermatogenesis associated 2	HGNC:14681	20q13.13
SPC25	SPC25, NDC80 kinetochore complex component	HGNC:24031	2q31.1
SPCS3	signal peptidase complex subunit 3 homolog (S. cerevisiae)	HGNC:26212	4q34.2
SRM	spermidine synthase	HGNC:11296	1p36-p22
SRP68	signal recognition particle 68kDa	HGNC:11302	17q25.1
SRP72	signal recognition particle 72kDa	HGNC:11303	4q11
SRPR	signal recognition particle receptor (docking protein)	HGNC:11307	11q24-q25
SRR	serine racemase	HGNC:14398	17p13
SRSF10	serine/arginine-rich splicing factor 10	HGNC:16713	1p36.11
STAT2	signal transducer and activator of transcription 2, 113kDa	HGNC:11363	12q13.2
STIP1	stress-induced-phosphoprotein 1	HGNC:11387	11q13
STK25	serine/threonine kinase 25	HGNC:11404	2q37.3
STK4	serine/threonine kinase 4	HGNC:11408	20q11.2-q13.2
STRADA	STE20-related kinase adaptor alpha	HGNC:30172	17q23.3
STXBP2	syntaxin binding protein 2	HGNC:11445	19p13.3-p13.2
SUB1	SUB1 homolog (S. cerevisiae)	HGNC:19985	5p13.3
TAF4	TAF4 RNA polymerase II, TATA box binding protein (TBP)-associated factor, 135kDa	HGNC:11537	20q13.33
TAF7	TAF7 RNA polymerase II, TATA box binding protein (TBP)-associated factor, 55kDa	HGNC:11541	5q31
TASP1	taspase, threonine aspartase, 1	HGNC:15859	20p12
TATDN3	TatD DNase domain containing 3	HGNC:27010	1q32.3
TBC1D10C	TBC1 domain family, member 10C	HGNC:24702	11q13.1
TBC1D22B	TBC1 domain family, member 22B	HGNC:21602	6p21.2
TBCCD1	TBCC domain containing 1	HGNC:25546	3q27.3
TBP	TATA box binding protein	HGNC:11588	6q27
TBRG4	transforming growth factor beta regulator 4	HGNC:17443	7p13
TBX21	T-box 21	HGNC:11599	17q21.2
TECR	trans-2,3-enoyl-CoA reductase	HGNC:4551	19p13.12
TELO2	TEL2, telomere maintenance 2, homolog (S. cerevisiae)	HGNC:29099	16p13.3
TERF1	telomeric repeat binding factor (NIMA-interacting) 1	HGNC:11728	8q21.11
TES	testis derived transcript (3 LIM domains)	HGNC:14620	7q31.2
TET2	tet methylcytosine dioxygenase 2	HGNC:25941	4q24
TEX30	testis expressed 30	HGNC:25188	13q33.1
TFDP2	transcription factor Dp-2 (E2F dimerization partner 2)	HGNC:11751	3q23
THAP6	THAP domain containing 6	HGNC:23189	4q21.21
THRAP3	thyroid hormone receptor associated protein 3	HGNC:22964	1p34.3
TIPIN	TIMELESS interacting protein	HGNC:30750	15q22.31
TMED9	transmembrane emp24 protein transport domain containing 9	HGNC:24878	5q35.3
TMEM126A	transmembrane protein 126A	HGNC:25382	11q14.1
TMEM214	transmembrane protein 214	HGNC:25983	2p23.3
TMEM48	NDC1 transmembrane nucleoporin	HGNC:25525	1p32.3
TMSB10	thymosin beta 10	HGNC:11879	2p11.2
TNIP2	TNFAIP3 interacting protein 2	HGNC:19118	4p16.3
TNKS	tankyrase, TRF1-interacting ankyrin-related ADP-ribose polymerase	HGNC:11941	8p23.1
TOE1	target of EGR1, member 1 (nuclear)	HGNC:15954	1p33
TOR4A	torsin family 4, member A	HGNC:25981	9q34.3
TRADD	TNFRSF1A-associated via death domain	HGNC:12030	16q22
TRAPPC5	trafficking protein particle complex 5	HGNC:23067	19p13.3
TRIM14	tripartite motif containing 14	HGNC:16283	9q31.1
TRIM33	tripartite motif containing 33	HGNC:16290	1p13.1
TRIM69	tripartite motif containing 69	HGNC:17857	15q15-q21
TRIOBP	TRIO and F-actin binding protein	HGNC:17009	22q13.1
TSR1	TSR1, 20S rRNA accumulation, homolog (S. cerevisiae)	HGNC:25542	17p13.3
TTC17	tetratricopeptide repeat domain 17	HGNC:25596	11p11.2
TTC30A	tetratricopeptide repeat domain 30A	HGNC:25853	2q31.2
TTC38	tetratricopeptide repeat domain 38	HGNC:26082	22q13
TTC9C	tetratricopeptide repeat domain 9C	HGNC:28432	11q12.3
TTF1	transcription termination factor, RNA polymerase I	HGNC:12397	9q34.3
TTLL12	tubulin tyrosine ligase-like family, member 12	HGNC:28974	22q13.31
TUFM	Tu translation elongation factor, mitochondrial	HGNC:12420	16p11.2
TXNL1	thioredoxin-like 1	HGNC:12436	18q21.31
TYMS	thymidylate synthetase	HGNC:12441	18p11.31-p11.21
TYW1	tRNA-yW synthesizing protein 1 homolog (S. cerevisiae)	HGNC:25598	7q11.21
TYW1B	tRNA-yW synthesizing protein 1 homolog B (S. cerevisiae)	HGNC:33908	7q11.23
UBA5	ubiquitin-like modifier activating enzyme 5	HGNC:23230	3q22
UBE2C	ubiquitin-conjugating enzyme E2C	HGNC:15937	20q13.12
UBE2G2	ubiquitin-conjugating enzyme E2G 2	HGNC:12483	21q22.3
UBE4B	ubiquitination factor E4B	HGNC:12500	1p36.1
UBR1	ubiquitin protein ligase E3 component n-recognin 1	HGNC:16808	15q13
UFL1	UFM1-specific ligase 1	HGNC:23039	6q16.3
UNC119	unc-119 homolog (C. elegans)	HGNC:12565	17q11.2
UQCRQ	ubiquinol-cytochrome c reductase, complex III subunit VII, 9.5kDa	HGNC:29594	5q31.1
USP37	ubiquitin specific peptidase 37	HGNC:20063	2q35
USP39	ubiquitin specific peptidase 39	HGNC:20071	2p11.2
VAT1	vesicle amine transport protein 1 homolog (T. californica)	HGNC:16919	17q21
VAV1	vav 1 guanine nucleotide exchange factor	HGNC:12657	19p13.2
VDAC2	voltage-dependent anion channel 2	HGNC:12672	10q22
VMP1	vacuole membrane protein 1	HGNC:29559	17q23.2
VPS13C	vacuolar protein sorting 13 homolog C (S. cerevisiae)	HGNC:23594	15q21.3
VPS53	vacuolar protein sorting 53 homolog (S. cerevisiae)	HGNC:25608	17p13.3
WASF2	WAS protein family, member 2	HGNC:12733	1p36.11
WASH4P	WAS protein family homolog 4 pseudogene	HGNC:14126	16p13.3
WDR18	WD repeat domain 18	HGNC:17956	19p13.3
WDR5	WD repeat domain 5	HGNC:12757	9q34
WDR61	WD repeat domain 61	HGNC:30300	15q25.1
WDR75	WD repeat domain 75	HGNC:25725	2q32.2
WDR81	WD repeat domain 81	HGNC:26600	17p13.3
WFS1	Wolfram syndrome 1 (wolframin)	HGNC:12762	4p16.1
WRN	Werner syndrome, RecQ helicase-like	HGNC:12791	8p12
WTIP	Wilms tumor 1 interacting protein	HGNC:20964	19q13.11
XPOT	exportin, tRNA	HGNC:12826	12q14.1
YARS	tyrosyl-tRNA synthetase	HGNC:12840	1p35.1
YBX1	Y box binding protein 1	HGNC:8014	1p34
YIPF3	Yip1 domain family, member 3	HGNC:21023	6p21.1
YLPM1	YLP motif containing 1	HGNC:17798	14q24.3
YPEL1	yippee-like 1 (Drosophila)	HGNC:12845	22q11.2
YPEL5	yippee-like 5 (Drosophila)	HGNC:18329	2p23
YY1AP1	YY1 associated protein 1	HGNC:30935	1q22
ZBTB10	zinc finger and BTB domain containing 10	HGNC:30953	8q13-q21.1
ZBTB38	zinc finger and BTB domain containing 38	HGNC:26636	3q23
ZBTB4	zinc finger and BTB domain containing 4	HGNC:23847	17p13.2
ZC3H7B	zinc finger CCCH-type containing 7B	HGNC:30869	22q13.2
ZCCHC2	zinc finger, CCHC domain containing 2	HGNC:22916	18q21.33
ZFYVE26	zinc finger, FYVE domain containing 26	HGNC:20761	14q23.3
ZNF100	zinc finger protein 100	HGNC:12880	19p13.1
ZNF136	zinc finger protein 136	HGNC:12920	19p13.2
ZNF335	zinc finger protein 335	HGNC:15807	20q13.12
ZNF513	zinc finger protein 513	HGNC:26498	2p23.3
ZNF557	zinc finger protein 557	HGNC:28632	19
ZNF561	zinc finger protein 561	HGNC:28684	19
ZNF595	zinc finger protein 595	HGNC:27196	4p16.3
ZNF669	zinc finger protein 669	HGNC:25736	1q44
ZNF673	KRAB box domain containing 4	HGNC:26007	Xp11.3
ZNF738	zinc finger protein 738	HGNC:32469	19p12
ZNRF1	zinc and ring finger 1, E3 ubiquitin protein ligase	HGNC:18452	16q22.3
ZYG11B	zyg-11 family member B, cell cycle regulator	HGNC:25820	1p32.3
